# Supplementary material for: Superionic Solid Electrolyte Li7La3Zr2O12 Synthesis and Thermodynamics for Application in All-Solid-State Lithium-Ion Batteries
Source: Materials (Basel). 2021 Dec 31;15(1):281. doi: 10.3390/ma15010281 (PMC8746261; doi:10.3390/ma15010281)
Supplement: Supplementary file 1 [file materials-15-00281-s001.zip]

Archive with 1 entries (1 files):
- materials-1524459-supplementary.pdf
